# Supplementary material for: Long-Term Tubular Dysfunction in Childhood Cancer Survivors; DCCSS-LATER 2 Renal Study
Source: Cancers (Basel). 2022 Jun 1;14(11):2754. doi: 10.3390/cancers14112754 (PMC9179377; doi:10.3390/cancers14112754)
Supplement: Supplementary file 1 [file cancers-14-02754-s001.zip]

Archive with 1 entries (1 files):
- cancers-1703576-supplementary.pdf
